# Supplementary material for: In Vitro and In Silico Cytotoxic Activity of Isocordoin from Adesmia balsamica Against Cancer Cells
Source: Int J Mol Sci. 2025 Mar 2;26(5):2238. doi: 10.3390/ijms26052238 (PMC11900625; doi:10.3390/ijms26052238)
Supplement: Supplementary file 1 [file ijms-26-02238-s001.zip]

Archive with 1 entries (1 files):
- ijms-3477360-supplementary.pdf
